# Supplementary material for: Genome-wide comparative analyses of GATA transcription factors among seven Populus genomes
Source: Sci Rep. 2021 Aug 16;11:16578. doi: 10.1038/s41598-021-95940-5 (PMC8367991; doi:10.1038/s41598-021-95940-5)
Supplement: Supplementary file 8 — Supplementary Information 8. [file 41598_2021_95940_MOESM8_ESM.xlsx]

## Sheet: P. trichocarpa
No.	GATA name	Exon	Coding region in exon	Length	Types	Identical among alternative splicing forms	Chr	Strand
1	PtrGATA2a	Exon1	12,503,731-12,504,038	308	Normal	Identical	Chr01	N
		Exon2	12,504,595-12,504,715	121		Identical
		Exon3	12,504,825-12,505,008	184		Identical
		Exon4	12,505,410-12,505,513	104		Identical
		Exon5	12,505,802-12,505,874	73		Identical
		Exon6	12,506,219-12,506,651	433		Identical
		Exon7	12,507,264-12,507,635	372		Identical
		Exon8	12,509,038-12,509,077	40		No
	PtrGATA2b	Exon1	12,503,731-12,504,038	308	Normal	Identical
		Exon2	12,504,595-12,504,715	121		Identical
		Exon3	12,504,825-12,505,008	184		Identical
		Exon4	12,505,410-12,505,513	104		Identical
		Exon5	12,505,802-12,505,874	73		Identical
		Exon6	12,506,219-12,506,651	433		Identical
		Exon7	12,507,264-12,507,635	372		Identical
		Exon8	12,509,038-12,509,093	56	Alternative 5' splice sites	No
		Exon9	12,509,367-12,509,374	8	Cassette alternative exon	No
	PtrGATA2c	Exon1	12,503,731-12,504,038	308	Normal	Identical
		Exon2	12,504,595-12,504,715	121		Identical
		Exon3	12,504,825-12,505,008	184		Identical
		Exon4	12,505,410-12,505,513	104		Identical
		Exon5	12,505,802-12,505,874	73		Identical
		Exon6	12,506,219-12,506,651	433		Identical
		Exon7	12,507,264-12,507,635	372		Identical
		Exon8	12,509,038-12,509,093	56	Alternative 5' splice sites	No
		Exon9	12,509,259-12,509,260	2	Cassette alternative exon	No
2	PtrGATA4a	Exon1	8,198,641-8,198,706	66	Cassette alternative exon	No	Chr02	N
		Exon2	8,199,244-8,199,324	81		No
		Exon3	8,199,653-8,199,721	69	Normal	Identical
		Exon4	8,199,809-8,199,874	66		Identical
		Exon5	8,200,231-8,200,290	60		Identical
		Exon6	8,201,285-8,201,399	115		Identical
		Exon7	8,201,483-8,201,593	111		Identical
		Exon8	8,202,106-8,202,239	134		Identical
		Exon9	8,202,324-8,202,410	87		Identical
		Exon10	8,203,077-8,203,370	294		Identical
	PtrGATA4b	Exon1	8,199,477-8,199,557	81	Cassette alternative exon	No
		Exon2	8,199,653-8,199,721	69	Normal	Identical
		Exon3	8,199,809-8,199,874	66		Identical
		Exon4	8,200,231-8,200,290	60		Identical
		Exon5	8,201,285-8,201,399	115		Identical
		Exon6	8,201,483-8,201,593	111		Identical
		Exon7	8,202,106-8,202,239	134		Identical
		Exon8	8,202,324-8,202,410	87		Identical
		Exon9	8,203,077-8,203,370	294		Identical
3	PtrGATA8a	Exon1	11,054,498-11,054,537	40	Normal	Identical	Chr03	Y
		Exon2	11,055,893-11,056,252	360		Identical
		Exon3	11,056,862-11,057,294	433		Identical
		Exon4	11,057,646-11,057,718	73		Identical
		Exon5	11,057,997-11,058,100	104		Identical
		Exon6	11,058,486-11,058,672	187		Identical
		Exon7	11,058,769-11,058,889	121	Alternative 5' splice sites	No
		Exon8	11,059,653-11,059,957	305	Normal	Identical
	PtrGATA8b	Exon1	11,054,498-11,054,537	40	Normal	Identical
		Exon2	11,055,893-11,056,252	360		Identical
		Exon3	11,056,862-11,057,294	433		Identical
		Exon4	11,057,646-11,057,718	73		Identical
		Exon5	11,057,997-11,058,100	104		Identical
		Exon6	11,058,486-11,058,672	187		Identical
		Exon7	11,058,808-11,058,889	82		No
		Exon8	11,059,653-11,059,957	305		Identical
4	PtrGATA11a	Exon1	18,222,377-18,222,688	312	Normal	Identical	Chr04	Y
		Exon2	18,222,779-18,223,450	672		Identical
	PtrGATA11b	Exon1	18,222,377-18,222,688	312	Normal	Identical
		Exon2	18,222,779-18,223,450	672		Identical
5	PtrGATA12a	Exon1	21,952,453-21,953,097	645	Alternative 5' splice sites	No	Chr04	N
		Exon2	21,955,221-21,955,471	251	Cassette alternative exon	No
		Exon3	21,955,843-21,955,852	10		No
	PtrGATA12b	Exon1	21,952,453-21,953,097	645	Alternative 5' splice sites	No
		Exon2	21,955,221-21,955,471	251	Cassette alternative exon	No
		Exon3	21,955,843-21,955,852	10		No
	PtrGATA12c	Exon1	21,952,453-21,953,097	645	Alternative 5' splice sites	No
		Exon2	21,955,221-21,955,471	251	Cassette alternative exon	No
		Exon3	21,955,843-21,955,852	10		No
	PtrGATA12d	Exon1	21,952,453-21,953,079	627	Normal	No
		Exon2	21,955,221-21,955,471	251	Cassette alternative exon	No
		Exon3	21,955,843-21,955,852	10		No
	PtrGATA12e	Exon1	21,952,453-21,953,079	627	Normal	No
		Exon2	21,955,221-21,955,471	251	Cassette alternative exon	No
		Exon3	21,955,843-21,955,852	10		No
	PtrGATA12f	Exon1	21,952,453-21,953,079	627	Normal	No
		Exon2	21,954,866-21,954,946	81	Cassette alternative exon	No
	PtrGATA12g	Exon1	21,952,453-21,953,079	627	Normal	No
		Exon2	21,954,866-21,954,946	81	Cassette alternative exon	No
6	PtrGATA14a	Exon1	4,766,766-4,767,261	496	Normal	No	Chr05	N
		Exon2	4,769,208-4,769,324	117	Cassette alternative exon	No
		Exon3	4,769,538-4,769,647	110	Cassette alternative exon	No
	PtrGATA14b	Exon1	4,766,766-4,767,476	711	Alternative 5' splice sites	No
	PtrGATA14c	Exon1	4,766,766-4,767,476	711	Alternative 5' splice sites	No
	PtrGATA14d	Exon1	4,766,766-4,767,261	496	Normal	No
		Exon2	4,769,208-4,769,278	71	Cassette alternative exon	No
	PtrGATA14e	Exon1	4,766,766-4,767,261	496	Normal	No
		Exon2	4,769,208-4,769,278	71	Cassette alternative exon	No
7	PtrGATA17a	Exon1	14,348,550-14,348,615	66	Cassette alternative exon	No	Chr05	N
		Exon2	14,349,144-14,349,224	81		No
		Exon3	14,349,533-14,349,601	69	Normal	No
		Exon4	14,349,689-14,349,754	66		Identical
		Exon5	14,350,102-14,350,161	60		Identical
		Exon6	14,351,170-14,351,284	115		Identical
		Exon7	14,351,374-14,351,484	111		Identical
		Exon8	14,351,992-14,352,125	134		Identical
		Exon9	14,352,198-14,352,284	87		Identical
		Exon10	14,352,812-14,353,120	309		Identical
	PtrGATA17b	Exon1	14,349,509-14,349,601	93	Alternative 3' splice sites	No
		Exon2	14,349,689-14,349,754	66	Normal	Identical
		Exon3	14,350,102-14,350,161	60		Identical
		Exon4	14,351,170-14,351,284	115		Identical
		Exon5	14,351,374-14,351,484	111		Identical
		Exon6	14,351,992-14,352,125	134		Identical
		Exon7	14,352,198-14,352,284	87		Identical
		Exon8	14,352,812-14,353,120	309		Identical
	PtrGATA17c	Exon1	14,349,258-14,349,272	15	Cassette alternative exon	No
		Exon2	14,349,533-14,349,601	69	Normal	No
		Exon3	14,349,689-14,349,754	66		Identical
		Exon4	14,350,102-14,350,161	60		Identical
		Exon5	14,351,170-14,351,284	115		Identical
		Exon6	14,351,374-14,351,484	111		Identical
		Exon7	14,351,992-14,352,125	134		Identical
		Exon8	14,352,198-14,352,284	87		Identical
		Exon9	14,352,812-14,353,120	309		Identical
8	PtrGATA24a	Exon1	13,736,463-13,736,780	318	Normal	Identical	Chr07	Y
		Exon2	13,738,201-13,738,287	87		Identical
		Exon3	13,738,379-13,738,512	134		Identical
		Exon4	13,738,743-13,738,844	102		Identical
		Exon5	13,738,972-13,739,086	115		Identical
		Exon6	13,739,583-13,739,642	60		Identical
		Exon7	13,739,846-13,739,911	66	Cassette alternative exon	No
		Exon8	13,740,122-13,740,187	66	Normal	Identical
		Exon9	13,740,681-13,740,761	81		Identical
		Exon10	13,741,614-13,741,691	78		Identical
		Exon11	13,741,809-13,741,856	48		Identical
	PtrGATA24b	Exon 1	13,736,463-13,736,780	318	Normal	Identical
		Exon 2	13,738,201-13,738,287	87		Identical
		Exon 3	13,738,379-13,738,512	134		Identical
		Exon 4	13,738,743-13,738,844	102		Identical
		Exon 5	13,738,972-13,739,086	115		Identical
		Exon 6	13,739,583-13,739,642	60		Identical
		Exon 7	13,740,122-13,740,187	66		Identical
		Exon 8	13,740,681-13,740,761	81		Identical
		Exon 9	13,741,614-13,741,691	78		Identical
		Exon 10	13,741,809-13,741,856	48		Identical
9	PtrGATA25a	Exon1	2,195,942-2,196,196	255	Normal	Identical	Chr08	Y
		Exon2	2,196,875-2,197,684	810		Identical
	PtrGATA25b	Exon1	2,195,942-2,196,196	255	Normal	Identical
		Exon2	2,196,875-2,197,684	810		Identical
	PtrGATA25c	Exon1	2,195,942-2,196,196	255	Normal	Identical
		Exon2	2,196,875-2,197,684	810		Identical
10	PtrGATA27a	Exon1	10,283,615-10,283,932	318	Normal	Identical	Chr09	Y
		Exon2	10,284,025-10,284,696	672		Identical
	PtrGATA27b	Exon1	10,283,615-10,283,932	318	Normal	Identical
		Exon2	10,284,025-10,284,696	672		Identical
	PtrGATA27c	Exon1	10,283,615-10,283,932	318	Normal	Identical
		Exon2	10,284,025-10,284,696	672		Identical
11	PtrGATA28a	Exon1	150,174-150,476	303	Normal	Identical	Chr10	N
		Exon2	150,573-150,731	159	Alternative 5' splice sites	No
	PtrGATA28b	Exon1	150,174-150,476	303	Normal	Identical
		Exon2	150,573-150,698	126	Alternative 5' splice sites	No
		Exon3	150,793-150,813	21	Cassette alternative exon	No
	PtrGATA28c	Exon1	150,174-150,476	303	Normal	Identical
		Exon2	150,573-150,695	123		No
		Exon3	150,793-150,813	21	Cassette alternative exon	No
12	PtrGATA29a	Exon1	20,747,924-20,748,727	804	Normal	Identical	Chr10	N
		Exon2	20,749,330-20,749,616	287	Alternative 5' splice sites	No
		Exon3	20,749,924-20,749,987	64	Cassette alternative exon	No
		Exon4	20,750,602-20,750,787	186		No
	PtrGATA29b	Exon1	20,747,924-20,748,727	804	Normal	Identical
		Exon2	20,749,330-20,749,584	255		No
	PtrGATA29c	Exon1	20,747,924-20,748,727	804	Normal	Identical
		Exon2	20,749,330-20,749,584	255		No
13	PtrGATA34a	Exon1	3,570,740-3,570,787	48	Cassette alternative exon	No	Chr17	N
		Exon2	3,570,900-3,570,977	78	Normal	No
		Exon3	3,571,236-3,571,316	81		Identical
		Exon4	3,571,814-3,571,879	66		Identical
		Exon5	3,572,093-3,572,158	66	Cassette alternative exon	No
		Exon6	3,572,368-3,572,427	60	Normal	Identical
		Exon7	3,572,831-3,572,945	115		Identical
		Exon8	3,573,071-3,573,172	102		Identical
		Exon9	3,574,505-3,574,638	134		Identical
		Exon10	3,574,733-3,574,819	87		Identical
		Exon11	3,576,321-3,576,635	315		Identical
	PtrGATA34b	Exon1	3,570,740-3,570,787	48	Cassette alternative exon	No
		Exon2	3,570,900-3,570,977	78	Normal	No
		Exon3	3,571,236-3,571,316	81		Identical
		Exon4	3,571,814-3,571,879	66		Identical
		Exon5	3,572,368-3,572,427	60		Identical
		Exon6	3,572,831-3,572,945	115		Identical
		Exon7	3,573,071-3,573,172	102		Identical
		Exon8	3,574,505-3,574,638	134		Identical
		Exon9	3,574,733-3,574,819	87		Identical
		Exon10	3,576,321-3,576,635	315		Identical
	PtrGATA34c	Exon1	3,570,885-3,570,977	93	Alternative 3' splice sites	No
		Exon2	3,571,236-3,571,316	81	Normal	Identical
		Exon3	3,571,814-3,571,879	66		Identical
		Exon4	3,572,093-3,572,158	66	Cassette alternative exon	No
		Exon5	3,572,368-3,572,427	60	Normal	Identical
		Exon6	3,572,831-3,572,945	115		Identical
		Exon7	3,573,071-3,573,172	102		Identical
		Exon8	3,574,505-3,574,638	134		Identical
		Exon9	3,574,733-3,574,819	87		Identical
		Exon10	3,576,321-3,576,635	315		Identical

## Sheet: P. tremula x alba
No.	GATA name	Exon	Coding region in exon	Length	Types	Identical between alternative splicing forms	Chr	Strand
1	PtaaGATA2a	Exon1	16,653,100-16,653,541	442	Normal	No	Chr01	N
		Exon2	16,653,614-16,653,711	98	Cassette alternative exon	No
		Exon3	16,653,884-16,653,930	47		No
		Exon4	16,654,023-16,654,188	166		No
	PtaaGATA2b	Exon1	16,653,100-16,653,702	603	Alternative 5' splice sites	No
2	PtaaGATA4a	Exon1	18,346,747-18,346,938	192	Normal	Identical	Chr03	Y
		Exon2	18,347,571-18,348,151	581		No
		Exon3	18,348,410-18,348,416	7	Cassette alternative exon	No
	PtaaGATA4b	Exon1	18,346,747-18,346,938	192	Normal	Identical
		Exon2	18,347,571-18,348,155	585	Alternative 3' splice sites	No
3	PtaaGATA5a	Exon1	18,218,619-18,218,930	312	Normal	Identical	Chr04	Y
		Exon2	18,219,021-18,219,692	672		Identical
	PtaaGATA5b	Exon1	18,218,619-18,218,930	312	Normal	Identical
		Exon2	18,219,021-18,219,692	672		Identical
4	PtaaGATA9a	Exon1	24,690,603-24,690,965	363	Unique	No	Chr06	Y
		Exon2	24,691,105-24,691,863	759	Normal	Identical
	PtaaGATA9b	Exon1	24,690,603-24,690,901	299	Normal	No
		Exon2	24,690,950-24,690,965	16	Normal	No
		Exon3	24,691,105-24,691,863	759	Normal	Identical
5	PtaaGATA11a	Exon1	2,195,007-2,195,261	255	Normal	Identical	Chr08	Y
		Exon2	2,195,940-2,196,749	810		Identical
	PtaaGATA11b	Exon1	2,195,007-2,195,261	255	Normal	Identical
		Exon2	2,195,940-2,196,749	810		Identical
	PtaaGATA11c	Exon1	2,195,007-2,195,261	255	Normal	Identical
		Exon2	2,195,940-2,196,749	810		Identical
6	PtaaGATA12a	Exon1	10,280,086-10,280,403	318	Normal	Identical	Chr09	Y
		Exon2	10,280,496-10,281,167	672		Identical
	PtaaGATA12b	Exon1	10,280,086-10,280,403	318	Normal	Identical
		Exon2	10,280,496-10,281,167	672		Identical
	PtaaGATA12c	Exon1	10,280,086-10,280,403	318	Normal	Identical
		Exon2	10,280,496-10,281,167	672		Identical
7	PtaaGATA13a	Exon1	20,741,238-20,742,041	804	Normal	Identical	Chr10	N
		Exon2	20,742,642-20,742,896	255		Identical
	PtaaGATA13b	Exon1	20,741,238-20,742,041	804	Normal	Identical
		Exon2	20,742,642-20,742,896	255		Identical
8	PtaaGATA16a	Exon1	4,078,025-4,078,798	774	Normal	No	Chr18	N
		Exon2	4,078,928-4,079,296	369	Cassette alternative exon	No
	PtaaGATA16b	Exon1	4,078,025-4,078,798	774	Normal	No
		Exon2	4,079,882-4,079,902	21	Cassette alternative exon	No
	PtaaGATA16c	Exon1	4,078,025-4,078,849	825	Alternative 5' splice sites	No
		Exon2	4,079,060-4,079,296	237	Cassette alternative exon	No
9	PtaaGATA26a	Exon1	150,155-150,457	303	Unique	No	Chr10	N
		Exon2	150,554-150,712	159	Alternative 5' splice sites	No
	PtaaGATA26b	Exon1	150,155-150,457	303	Unique	No
		Exon2	150,554-150,679	126	Alternative 5' splice sites	No
		Exon3	150,774-150,794	21	Cassette alternative exon	No
	PtaaGATA26c	Exon1	150,155-150,457	303	Unique	No
		Exon2	150,554-150,676	123	Normal	No
		Exon3	150,774-150,794	21	Cassette alternative exon	No
	PtaaGATA26d	Exon1	150,155-150,303	149	Normal	No
		Exon2	150,334-150,457	124	Normal	No
		Exon3	150,554-150,679	126	Alternative 5' splice sites	No
		Exon4	150,774-150,794	21	Cassette alternative exon	No
10	PtaaGATA29a	Exon1	8,195,875-8,195,940	66	Cassette alternative exon	No	Chr02	N
		Exon2	8,196,478-8,196,558	81		No
		Exon3	8,196,887-8,196,955	69		No
		Exon4	8,197,043-8,197,108	66		No
		Exon5	8,197,464-8,197,523	60		No
		Exon6	8,198,518-8,198,632	115	Normal	No
		Exon7	8,198,716-8,198,826	111		Identical
		Exon8	8,199,339-8,199,472	134		Identical
		Exon9	8,199,557-8,199,643	87		No
		Exon10	8,200,310-8,200,603	294	Cassette alternative exon	No
	PtaaGATA29b	Exon1	8,195,875-8,195,940	66	Cassette alternative exon	No
		Exon2	8,196,478-8,196,558	81		No
		Exon3	8,196,887-8,196,955	69		No
		Exon4	8,197,043-8,197,108	66		No
		Exon5	8,197,464-8,197,523	60		No
		Exon6	8,198,518-8,198,632	115	Normal	No
		Exon7	8,198,716-8,198,826	111		Identical
		Exon8	8,199,339-8,199,472	134		Identical
		Exon9	8,199,557-8,199,673	117	Alternative 5' splice sites	No
	PtaaGATA29c	Exon1	8,198,503-8,198,632	130	Alternative 3' splice sites	No
		Exon2	8,198,716-8,198,826	111	Normal	Identical
		Exon3	8,199,339-8,199,472	134		Identical
		Exon4	8,199,557-8,199,643	87		No
		Exon5	8,200,310-8,200,603	294	Cassette alternative exon	No
11	PtaaGATA30a	Exon1	8,204,006-8,204,113	108	Cassette alternative exon	No	Chr02	N
		Exon2	8,204,252-8,204,311	60		No
		Exon3	8,206,270-8,206,375	106	Normal	No
		Exon4	8,206,472-8,206,579	108		Identical
		Exon5	8,207,856-8,207,989	134		Identical
		Exon6	8,208,072-8,208,146	75		Identical
		Exon7	8,208,405-8,208,686	282		Identical
	PtaaGATA30b	Exon1	8,204,256-8,204,311	56	Cassette alternative exon	No
		Exon2	8,206,266-8,206,375	110	Alternative 3' splice sites	No
		Exon3	8,206,472-8,206,579	108	Normal	Identical
		Exon4	8,207,856-8,207,989	134		Identical
		Exon5	8,208,072-8,208,146	75		Identical
		Exon6	8,208,405-8,208,686	282		Identical
	PtaaGATA30c	Exon1	8,204,231-8,204,311	81	Cassette alternative exon	No
		Exon2	8,206,270-8,206,375	106	Normal	No
		Exon3	8,206,472-8,206,579	108		Identical
		Exon4	8,207,856-8,207,989	134		Identical
		Exon5	8,208,072-8,208,146	75		Identical
		Exon6	8,208,405-8,208,686	282		Identical
	PtaaGATA30d	Exon1	8,206,255-8,206,375	121	Alternative 3' splice sites	No
		Exon2	8,206,472-8,206,579	108	Normal	Identical
		Exon3	8,207,856-8,207,989	134		Identical
		Exon4	8,208,072-8,208,146	75		Identical
		Exon5	8,208,405-8,208,686	282		Identical
12	PtaaGATA31a	Exon1	14,345,346-14,345,411	66	Cassette alternative exon	No	Chr05	N
		Exon2	14,345,942-14,346,022	81		No
		Exon3	14,346,331-14,346,399	69		No
		Exon4	14,346,487-14,346,552	66		No
		Exon5	14,346,900-14,346,959	60		No
		Exon6	14,347,966-14,348,080	115	Normal	No
		Exon7	14,348,170-14,348,280	111		Identical
		Exon8	14,348,788-14,348,921	134		Identical
		Exon9	14,348,994-14,349,080	87		Identical
		Exon10	14,349,608-14,349,916	309		Identical
	PtaaGATA31b	Exon1	14,345,792-14,345,818	27	Cassette alternative exon	No
		Exon2	14,345,942-14,346,022	81		No
		Exon3	14,346,331-14,346,399	69		No
		Exon4	14,346,487-14,346,552	66		No
		Exon5	14,346,900-14,346,959	60		No
		Exon6	14,347,966-14,348,080	115	Normal	No
		Exon7	14,348,170-14,348,280	111		Identical
		Exon8	14,348,788-14,348,921	134		Identical
		Exon9	14,348,994-14,349,080	87		Identical
		Exon10	14,349,608-14,349,916	309		Identical
	PtaaGATA31c	Exon1	14,345,792-14,345,818	27	Cassette alternative exon	No
		Exon2	14,345,942-14,346,022	81		No
		Exon3	14,346,331-14,346,399	69		No
		Exon4	14,346,487-14,346,552	66		No
		Exon5	14,346,900-14,346,959	60		No
		Exon6	14,347,966-14,348,080	115	Normal	No
		Exon7	14,348,170-14,348,280	111		Identical
		Exon8	14,348,788-14,348,921	134		Identical
		Exon9	14,348,994-14,349,080	87		Identical
		Exon10	14,349,608-14,349,916	309		Identical
	PtaaGATA31d	Exon1	14,347,795-14,348,080	286	Alternative 3' splice sites	No
		Exon2	14,348,170-14,348,280	111	Normal	Identical
		Exon3	14,348,788-14,348,921	134		Identical
		Exon4	14,348,994-14,349,080	87		Identical
		Exon5	14,349,608-14,349,916	309		Identical
13	PtaaGATA34a	Exon1	13,733,091-13,733,405	315	Normal	Identical	Chr07	Y
		Exon2	13,734,821-13,734,907	87		Identical
		Exon3	13,734,999-13,735,132	134		Identical
		Exon4	13,735,363-13,735,464	102		Identical
		Exon5	13,735,592-13,735,706	115		Identical
		Exon6	13,736,203-13,736,262	60		No
		Exon7	13,736,466-13,736,531	66	Cassette alternative exon	No
		Exon8	13,736,742-13,736,807	66		No
		Exon9	13,737,301-13,737,381	81		No
		Exon10	13,738,234-13,738,311	78		No
		Exon11	13,738,429-13,738,476	48		No
	PtaaGATA34b	Exon1	13,733,091-13,733,405	315	Normal	Identical
		Exon2	13,734,821-13,734,907	87		Identical
		Exon3	13,734,999-13,735,132	134		Identical
		Exon4	13,735,363-13,735,464	102		Identical
		Exon5	13,735,592-13,735,706	115		Identical
		Exon6	13,736,203-13,736,262	60		No
		Exon7	13,736,742-13,736,807	66	Cassette alternative exon	No
		Exon8	13,737,301-13,737,381	81		No
		Exon9	13,738,234-13,738,311	78		No
		Exon10	13,738,429-13,738,476	48		No
	PtaaGATA34c	Exon1	13,733,091-13,733,405	315	Normal	Identical
		Exon2	13,734,821-13,734,907	87		Identical
		Exon3	13,734,999-13,735,132	134		Identical
		Exon4	13,735,363-13,735,464	102		Identical
		Exon5	13,735,592-13,735,706	115		Identical
		Exon6	13,736,203-13,736,262	60		No
		Exon7	13,736,466-13,736,531	66	Cassette alternative exon	No
		Exon8	13,736,742-13,736,807	66		No
		Exon9	13,737,301-13,737,381	81		No
		Exon10	13,738,234-13,738,326	93		No
	PtaaGATA34d	Exon1	13,733,091-13,733,405	315	Normal	Identical
		Exon2	13,734,821-13,734,907	87		Identical
		Exon3	13,734,999-13,735,132	134		Identical
		Exon4	13,735,363-13,735,464	102		Identical
		Exon5	13,735,592-13,735,706	115		Identical
		Exon6	13,736,203-13,736,283	81	Alternative 3' splice sites	No
14	PtaaGATA36a	Exon1	3,570,147-3,570,239	93	Cassette alternative exon	No	Chr17	N
		Exon2	3,570,498-3,570,578	81		No
		Exon3	3,571,076-3,571,141	66		No
		Exon4	3,571,354-3,571,419	66		No
		Exon5	3,571,629-3,571,688	60		No
		Exon6	3,572,092-3,572,206	115	Alternative 5' splice sites	No
		Exon7	3,572,332-3,572,433	102	Normal	Identical
		Exon8	3,573,766-3,573,899	134		Identical
		Exon9	3,573,994-3,574,080	87		Identical
		Exon10	3,575,581-3,575,997	417	Alternative 5' splice sites	No
	PtaaGATA36b	Exon1	3,570,002-3,570,049	48	Cassette alternative exon	No
		Exon2	3,570,162-3,570,239	78		No
		Exon3	3,570,498-3,570,578	81		No
		Exon4	3,571,076-3,571,141	66		No
		Exon5	3,571,354-3,571,419	66		No
		Exon6	3,571,629-3,571,688	60		No
		Exon7	3,572,092-3,572,206	115	Alternative 5' splice sites	No
		Exon8	3,572,332-3,572,433	102	Normal	Identical
		Exon9	3,573,766-3,573,899	134		Identical
		Exon10	3,573,994-3,574,080	87		Identical
		Exon11	3,575,581-3,575,895	315		No
	PtaaGATA36c	Exon1	3,570,002-3,570,049	48	Cassette alternative exon	No
		Exon2	3,570,162-3,570,239	78		No
		Exon3	3,570,498-3,570,578	81		No
		Exon4	3,571,076-3,571,141	66		No
		Exon5	3,571,629-3,571,688	60		No
		Exon6	3,572,092-3,572,206	115	Alternative 5' splice sites	No
		Exon7	3,572,332-3,572,433	102	Normal	Identical
		Exon8	3,573,766-3,573,899	134		Identical
		Exon9	3,573,994-3,574,080	87		Identical
		Exon10	3,575,581-3,575,895	315		No
	PtaaGATA36d	Exon1	3,570,147-3,570,239	93	Cassette alternative exon	No
		Exon2	3,570,498-3,570,578	81		No
		Exon3	3,571,076-3,571,141	66		No
		Exon4	3,571,354-3,571,419	66		No
		Exon5	3,571,629-3,571,688	60		No
		Exon6	3,572,092-3,572,176	85	Normal	No
		Exon7	3,572,332-3,572,433	102		Identical
		Exon8	3,573,766-3,573,899	134		Identical
		Exon9	3,573,994-3,574,080	87		Identical
		Exon10	3,575,581-3,575,997	417	Alternative 5' splice sites	No
	PtaaGATA36e	Exon1	3,572,044-3,572,206	163	Cassette alternative exon	No
		Exon2	3,572,332-3,572,433	102	Normal	Identical
		Exon3	3,573,766-3,573,899	134		Identical
		Exon4	3,573,994-3,574,080	87		Identical
		Exon5	3,575,581-3,575,997	417	Alternative 5' splice sites	No
15	PtaaGATA37a	Exon1	12,499,107-12,499,414	308	Cassette alternative exon	No	Chr01	N
		Exon2	12,499,971-12,500,091	121		No
		Exon3	12,500,201-12,500,384	184	Normal	No
		Exon4	12,500,785-12,500,888	104		Identical
		Exon5	12,501,177-12,501,249	73		Identical
		Exon6	12,501,594-12,502,023	430		Identical
		Exon7	12,502,635-12,503,006	372		Identical
		Exon8	12,504,409-12,504,464	56	Alternative 5' splice sites	No
		Exon9	12,504,741-12,504,748	8	Cassette alternative exon	No
	PtaaGATA37b	Exon1	12,499,107-12,499,414	308	Cassette alternative exon	No
		Exon2	12,499,971-12,500,091	121		No
		Exon3	12,500,201-12,500,384	184	Normal	No
		Exon4	12,500,785-12,500,888	104		Identical
		Exon5	12,501,177-12,501,249	73		Identical
		Exon6	12,501,594-12,502,023	430		Identical
		Exon7	12,502,635-12,503,006	372		Identical
		Exon8	12,504,409-12,504,448	40		No
	PtaaGATA37c	Exon1	12,500,084-12,500,384	301	Alternative 3' splice sites	No
		Exon2	12,500,785-12,500,888	104	Normal	Identical
		Exon3	12,501,177-12,501,249	73		Identical
		Exon4	12,501,594-12,502,023	430		Identical
		Exon5	12,502,635-12,503,006	372		Identical
		Exon6	12,504,409-12,504,448	40		No
	PtaaGATA37d	Exon1	12,499,107-12,499,414	308	Cassette alternative exon	No
		Exon2	12,499,971-12,500,091	121		No
		Exon3	12,500,201-12,500,384	184	Normal	No
		Exon4	12,500,785-12,500,888	104		Identical
		Exon5	12,501,177-12,501,249	73		Identical
		Exon6	12,501,594-12,502,023	430		Identical
		Exon7	12,502,635-12,503,006	372		Identical
		Exon8	12,504,409-12,504,464	56	Alternative 5' splice sites	No
		Exon9	12,504,741-12,504,748	8	Cassette alternative exon	No
16	PtaaGATA38a	Exon1	11,052,729-11,052,768	40	Normal	Identical	Chr03	Y
		Exon2	11,054,124-11,054,483	360	Alternative 3' splice sites	No
		Exon3	11,055,092-11,055,524	433	Normal	Identical
		Exon4	11,055,874-11,055,946	73		Identical
		Exon5	11,056,225-11,056,328	104		Identical
		Exon6	11,056,714-11,056,900	187		Identical
		Exon7	11,056,997-11,057,117	121		Identical
		Exon8	11,057,881-11,058,185	305		Identical
	PtaaGATA38b	Exon1	11,052,729-11,052,768	40	Normal	Identical
		Exon2	11,054,124-11,054,471	348		No
		Exon3	11,055,092-11,055,524	433		Identical
		Exon4	11,055,874-11,055,946	73		Identical
		Exon5	11,056,225-11,056,328	104		Identical
		Exon6	11,056,714-11,056,900	187		Identical
		Exon7	11,056,997-11,057,117	121		Identical
		Exon8	11,057,881-11,058,185	305		Identical

## Sheet: P. deltoides
No.	GATA name	Exon	Coding region in exon	Length	Types	Identical between alternative splicing forms	Chr	Strand
1	PdGATA1a	Exon1	4,505,049-4,505,088	40	Cassette alternative exon	No	Chr01	N
		Exon2	4,507,060-4,507,640	581	Normal	No
		Exon3	4,508,259-4,508,450	192		Identical
	PdGATA1b	Exon1	4,505,080-4,505,083	4	Cassette alternative exon	No
		Exon2	4,507,060-4,507,640	581	Normal	No
		Exon3	4,508,259-4,508,450	192		Identical
	PdGATA1c	Exon1	4,507,056-4,507,640	585	Alternative 3' splice sites	No
		Exon2	4,508,259-4,508,450	192	Normal	Identical
	PdGATA1d	Exon1	4,507,056-4,507,640	585	Alternative 3' splice sites	No
		Exon2	4,508,259-4,508,450	192	Normal	Identical
	PdGATA1e	Exon1	4,505,080-4,505,083	4	Cassette alternative exon	No
		Exon2	4,507,060-4,507,640	581	Normal	No
		Exon3	4,508,259-4,508,450	192		Identical
2	PdGATA6a	Exon1	21,943,842-21,944,486	645	Alternative 5' splice sites	No	Chr04	N
		Exon2	21,946,599-21,946,849	251	Cassette alternative exon	No
		Exon3	21,947,982-21,947,991	10		No
	PdGATA6b	Exon1	21,943,842-21,944,486	645	Alternative 5' splice sites	No
		Exon2	21,946,599-21,946,849	251	Cassette alternative exon	No
		Exon3	21,947,982-21,947,991	10		No
	PdGATA6c	Exon1	21,943,842-21,944,468	627	Normal	No
		Exon2	21,946,599-21,946,849	251	Cassette alternative exon	No
		Exon3	21,947,982-21,947,991	10		No
	PdGATA6d	Exon1	21,943,842-21,944,468	627	Normal	No
		Exon2	21,946,599-21,946,849	251	Cassette alternative exon	No
		Exon3	21,947,982-21,947,991	10		No
	PdGATA6e	Exon1	21,943,842-21,944,486	645	Alternative 5' splice sites	No
		Exon2	21,946,599-21,946,849	251	Cassette alternative exon	No
		Exon3	21,947,982-21,947,991	10		No
	PdGATA6f	Exon1	21,943,842-21,944,540	699	Alternative 5' splice sites	No
	PdGATA6g	Exon1	21,943,842-21,944,486	645	Alternative 5' splice sites	No
		Exon2	21,946,599-21,946,849	251	Cassette alternative exon	No
		Exon3	21,947,982-21,947,991	10		No
	PdGATA6h	Exon1	21,943,842-21,944,486	645	Alternative 5' splice sites	No
		Exon2	21,946,599-21,946,849	251	Cassette alternative exon	No
		Exon3	21,947,209-21,947,218	10		No
	PdGATA6i	Exon1	21,943,842-21,944,468	627	Normal	No
		Exon2	21,946,599-21,946,849	251	Cassette alternative exon	No
		Exon3	21,947,982-21,947,991	10		No
3	PdGATA11a	Exon1	10,607,495-10,607,812	318	Normal	Identical	Chr09	Y
		Exon2	10,607,905-10,608,576	672		Identical
	PdGATA11b	Exon1	10,607,495-10,607,812	318	Normal	Identical
		Exon2	10,607,905-10,608,576	672		Identical
4	PdGATA28a	Exon1	9,082,728-9,082,793	66	Cassette alternative exon	No	Chr02	N
		Exon2	9,083,325-9,083,405	81		No
		Exon3	9,083,736-9,083,804	69	Alternative 3' splice sites	No
		Exon4	9,083,893-9,083,958	66		No
		Exon5	9,084,315-9,084,374	60	Normal	Identical
		Exon6	9,085,370-9,085,484	115		Identical
		Exon7	9,085,567-9,085,677	111		Identical
		Exon8	9,086,189-9,086,322	134		Identical
		Exon9	9,086,407-9,086,493	87		Identical
		Exon10	9,087,168-9,087,458	291		Identical
	PdGATA28b	Exon1	9,083,794-9,083,804	11	Normal	No
		Exon2	9,083,910-9,083,958	49		No
		Exon3	9,084,315-9,084,374	60		Identical
		Exon4	9,085,370-9,085,484	115		Identical
		Exon5	9,085,567-9,085,677	111		Identical
		Exon6	9,086,189-9,086,322	134		Identical
		Exon7	9,086,407-9,086,493	87		Identical
		Exon8	9,087,168-9,087,458	291		Identical
5	PdGATA33a	Exon1	14,147,214-14,147,528	315	Normal	Identical	Chr07	Y
		Exon2	14,148,954-14,149,040	87		Identical
		Exon3	14,149,132-14,149,265	134		Identical
		Exon4	14,149,496-14,149,597	102		Identical
		Exon5	14,149,742-14,149,856	115		Identical
		Exon6	14,150,367-14,150,426	60		Identical
		Exon7	14,150,630-14,150,695	66	Cassette alternative exon	No
		Exon8	14,150,905-14,150,970	66	Normal	Identical
		Exon9	14,151,463-14,151,543	81		Identical
		Exon10	14,152,395-14,152,472	78		Identical
		Exon11	14,152,591-14,152,638	48		Identical
	PdGATA33b	Exon1	14,147,214-14,147,528	315	Normal	Identical
		Exon2	14,148,954-14,149,040	87		Identical
		Exon3	14,149,132-14,149,265	134		Identical
		Exon4	14,149,496-14,149,597	102		Identical
		Exon5	14,149,742-14,149,856	115		Identical
		Exon6	14,150,367-14,150,426	60		Identical
		Exon7	14,150,905-14,150,970	66		Identical
		Exon8	14,151,463-14,151,543	81		Identical
		Exon9	14,152,395-14,152,472	78		Identical
		Exon10	14,152,591-14,152,638	48		Identical
6	PdGATA34a	Exon1	21,617,436-21,617,762	327	Normal	Identical	Chr10	Y
		Exon2	21,618,097-21,618,192	96		Identical
		Exon3	21,618,287-21,618,420	134		Identical
		Exon4	21,618,592-21,618,723	132		Identical
		Exon5	21,619,204-21,619,309	106		Identical
		Exon6	21,620,021-21,620,095	75		Identical
		Exon7	21,620,200-21,620,253	54		Identical
	PdGATA34b	Exon1	21,617,436-21,617,762	327	Normal	Identical
		Exon2	21,618,097-21,618,192	96		Identical
		Exon3	21,618,287-21,618,420	134		Identical
		Exon4	21,618,592-21,618,723	132		Identical
		Exon5	21,619,204-21,619,309	106		Identical
		Exon6	21,620,021-21,620,095	75		Identical
		Exon7	21,620,200-21,620,253	54		Identical
7	PdGATA35a	Exon1	3,685,891-3,685,938	48	Cassette alternative exon	No	Chr17	N
		Exon2	3,686,051-3,686,128	78	Normal	No
		Exon3	3,686,387-3,686,467	81		Identical
		Exon4	3,686,965-3,687,030	66		Identical
		Exon5	3,687,245-3,687,310	66		Identical
		Exon6	3,687,519-3,687,578	60		Identical
		Exon7	3,687,982-3,688,096	115		Identical
		Exon8	3,688,224-3,688,325	102		Identical
		Exon9	3,688,667-3,688,800	134		Identical
		Exon10	3,688,895-3,688,981	87		Identical
		Exon11	3,690,488-3,690,790	303		Identical
	PdGATA35b	Exon1	3,686,036-3,686,128	93	Alternative 3' splice sites	No
		Exon2	3,686,387-3,686,467	81	Normal	Identical
		Exon3	3,686,965-3,687,030	66		Identical
		Exon4	3,687,245-3,687,310	66		Identical
		Exon5	3,687,519-3,687,578	60		Identical
		Exon6	3,687,982-3,688,096	115		Identical
		Exon7	3,688,224-3,688,325	102		Identical
		Exon8	3,688,667-3,688,800	134		Identical
		Exon9	3,688,895-3,688,981	87		Identical
		Exon10	3,690,488-3,690,790	303		Identical

## Sheet: P. euphratica
No.	GATA name	Exon	Coding region in exon	Length	Types	Identical between alternative splicing forms	Scaffolds	Strand
1	PeGATA8a	Exon1	520,253-520,936	684	Normal	No	NW_011499941.1	N
		Exon2	523,021-523,271	251		Identical
		Exon3	523,620-523,629	10		Identical
	PeGATA8b	Exon1	520,253-520,954	702	Alternative 5' splice sites	No
		Exon2	523,021-523,271	251	Normal	Identical
		Exon3	523,620-523,629	10		Identical
2	PeGATA9a	Exon1	300,434-301,246	813	Normal	Identical	NW_011499942.1	N
		Exon2	301,856-302,110	255		Identical
	PeGATA9b	Exon1	300,434-301,246	813	Normal	Identical
		Exon2	301,856-302,110	255		Identical
3	PeGATA24a	Exon1	66,016-66,312	297	Normal	Identical	NW_011499951.1	N
		Exon2	66,422-66,544	123		Identical
		Exon3	66,654-66,671	18		Identical
	PeGATA24b	Exon1	66,016-66,312	297	Normal	Identical
		Exon2	66,422-66,544	123		Identical
		Exon3	66,654-66,671	18		Identical
4	PeGATA26a	Exon1	103,697-103,999	303	Normal	Identical	NW_011500004.1	N
		Exon2	104,096-104,218	123		No
		Exon3	104,316-104,336	21		Identical
	PeGATA26b	Exon1	103,697-103,999	303	Normal	Identical
		Exon2	104,096-104,221	126	Alternative 5' splice sites	No
		Exon3	104,316-104,336	21	Normal	Identical
5	PeGATA31a	Exon1	2,418,821-2,419,144	324	Normal	Identical	NW_011499860.1	Y
		Exon2	2,419,669-2,419,764	96		Identical
		Exon3	2,419,839-2,419,978	140		Identical
		Exon4	2,420,180-2,420,302	123		Identical
		Exon5	2,420,423-2,420,528	106		Identical
		Exon6	2,420,707-2,420,835	129	Cassette alternative exon	No
	PeGATA31b	Exon1	2,418,821-2,419,144	324	Normal	Identical
		Exon2	2,419,669-2,419,764	96		Identical
		Exon3	2,419,839-2,419,978	140		Identical
		Exon4	2,420,180-2,420,302	123		Identical
		Exon5	2,420,423-2,420,528	106		Identical
		Exon6	2,421,075-2,421,146	72	Cassette alternative exon	No
		Exon7	2,421,336-2,421,431	96		No
6	PeGATA32a	Exon1	2,424,696-2,425,013	318	Normal	Identical	NW_011499860.1	Y
		Exon2	2,426,509-2,426,595	87		Identical
		Exon3	2,426,688-2,426,821	134		Identical
		Exon4	2,427,053-2,427,154	102		Identical
		Exon5	2,427,278-2,427,392	115		Identical
		Exon6	2,428,001-2,428,060	60		Identical
		Exon7	2,428,544-2,428,609	66		Identical
		Exon8	2,429,105-2,429,185	81		Identical
		Exon9	2,430,006-2,430,083	78		Identical
		Exon10	2,430,201-2,430,248	48	Cassette alternative exon	No
	PeGATA32b	Exon1	2,424,696-2,425,013	318	Normal	Identical
		Exon2	2,426,509-2,426,595	87		Identical
		Exon3	2,426,688-2,426,821	134		Identical
		Exon4	2,427,053-2,427,154	102		Identical
		Exon5	2,427,278-2,427,392	115		Identical
		Exon6	2,428,001-2,428,060	60		Identical
		Exon7	2,428,268-2,428,333	66	Cassette alternative exon	No
		Exon8	2,428,544-2,428,609	66	Normal	Identical
		Exon9	2,429,105-2,429,185	81		Identical
		Exon10	2,430,006-2,430,083	78		Identical
		Exon11	2,430,188-2,430,205	18	Cassette alternative exon	No
	PeGATA32c	Exon1	2,424,696-2,425,013	318	Normal	Identical
		Exon2	2,426,509-2,426,595	87		Identical
		Exon3	2,426,688-2,426,821	134		Identical
		Exon4	2,427,053-2,427,154	102		Identical
		Exon5	2,427,278-2,427,392	115		Identical
		Exon6	2,428,001-2,428,060	60		Identical
		Exon7	2,428,268-2,428,333	66	Cassette alternative exon	No
		Exon8	2,428,544-2,428,609	66	Normal	Identical
		Exon9	2,429,105-2,429,185	81		Identical
		Exon10	2,430,006-2,430,083	78		Identical
		Exon11	2,430,201-2,430,248	48	Cassette alternative exon	No
7	PeGATA33a	Exon1	36,051-36,098	48	Normal	Identical	NW_011499960.1	N
		Exon2	36,211-36,288	78		Identical
		Exon3	36,543-36,623	81		Identical
		Exon4	37,121-37,186	66		Identical
		Exon5	37,399-37,464	66		Identical
		Exon6	37,676-37,735	60		Identical
		Exon7	38,138-38,252	115		Identical
		Exon8	38,380-38,481	102		Identical
		Exon9	38,822-38,955	134		Identical
		Exon10	39,050-39,136	87		No
		Exon11	40,612-40,926	315		Identical
	PeGATA33b	Exon1	36,051-36,098	48	Normal	Identical
		Exon2	36,211-36,288	78		Identical
		Exon3	36,543-36,623	81		Identical
		Exon4	37,121-37,186	66		Identical
		Exon5	37,399-37,464	66		Identical
		Exon6	37,676-37,735	60		Identical
		Exon7	38,138-38,252	115		Identical
		Exon8	38,380-38,481	102		Identical
		Exon9	38,822-38,955	134		Identical
		Exon10	39,041-39,136	96	Alternative 3' splice sites	No
		Exon11	40,612-40,926	315	Normal	Identical
8	PeGATA35a	Exon1	224,604-224,912	309	Normal	Identical	NW_011500219.1	Y
		Exon2	225,415-225,501	87		Identical
		Exon3	225,574-225,707	134		Identical
		Exon4	226,211-226,321	111		Identical
		Exon5	226,411-226,525	115		Identical
		Exon6	227,593-227,652	60		Identical
		Exon7	228,021-228,086	66		Identical
		Exon8	228,174-228,242	69		No
		Exon9	228,503-228,627	125	Cassette alternative exon	No
		Exon10	229,160-229,229	70		No
	PeGATA35b	Exon1	224,604-224,912	309	Normal	Identical
		Exon2	225,415-225,501	87		Identical
		Exon3	225,574-225,707	134		Identical
		Exon4	226,211-226,321	111		Identical
		Exon5	226,411-226,525	115		Identical
		Exon6	227,593-227,652	60		Identical
		Exon7	228,021-228,086	66		Identical
		Exon8	228,174-228,242	69		No
		Exon9	228,503-228,631	129	Cassette alternative exon	No
		Exon10	228,751-228,777	27		No
	PeGATA35c	Exon1	224,604-224,912	309	Normal	Identical
		Exon2	225,415-225,501	87		Identical
		Exon3	225,574-225,707	134		Identical
		Exon4	226,211-226,321	111		Identical
		Exon5	226,411-226,525	115		Identical
		Exon6	227,593-227,652	60		Identical
		Exon7	228,021-228,086	66		Identical
		Exon8	228,174-228,242	69		No
		Exon9	228,503-228,631	129	Cassette alternative exon	No
		Exon10	229,164-229,229	66		No
	PeGATA35d	Exon1	224,604-224,912	309	Normal	Identical
		Exon2	225,415-225,501	87		Identical
		Exon3	225,574-225,707	134		Identical
		Exon4	226,211-226,321	111		Identical
		Exon5	226,411-226,525	115		Identical
		Exon6	227,593-227,652	60		Identical
		Exon7	228,021-228,086	66		Identical
		Exon8	228,174-228,243	70	Alternative 3' splice sites	No
		Exon9	228,546-228,631	86	Cassette alternative exon	No
		Exon10	229,164-229,229	66		No
	PeGATA35e	Exon1	224,604-224,912	309	Normal	Identical
		Exon2	225,415-225,501	87		Identical
		Exon3	225,574-225,707	134		Identical
		Exon4	226,211-226,321	111		Identical
		Exon5	226,411-226,525	115		Identical
		Exon6	227,593-227,652	60		Identical
		Exon7	228,021-228,086	66		Identical
		Exon8	228,174-228,242	69		No
		Exon9	228,551-228,631	81	Cassette alternative exon	No
		Exon10	229,164-229,229	66		No
	PeGATA35f	Exon1	224,604-224,912	309	Normal	Identical
		Exon2	225,415-225,501	87		Identical
		Exon3	225,574-225,707	134		Identical
		Exon4	226,211-226,321	111		Identical
		Exon5	226,411-226,525	115		Identical
		Exon6	227,593-227,652	60		Identical
		Exon7	228,021-228,086	66		Identical
		Exon8	228,174-228,266	93	Alternative 3' splice sites	No
9	PeGATA37a	Exon1	1,561,048-1,561,113	66	Cassette alternative exon	No	NW_011499849.1	N
		Exon2	1,561,620-1,561,700	81		No
		Exon3	1,561,994-1,562,062	69	Normal	Identical
		Exon4	1,562,151-1,562,216	66		Identical
		Exon5	1,562,591-1,562,650	60		Identical
		Exon6	1,563,602-1,563,716	115		Identical
		Exon7	1,563,800-1,563,910	111		Identical
		Exon8	1,564,422-1,564,555	134		Identical
		Exon9	1,564,640-1,564,726	87		Identical
		Exon10	1,565,403-1,565,687	285		Identical
	PeGATA37b	Exon1	1,561,048-1,561,113	66	Cassette alternative exon	No
		Exon2	1,561,620-1,561,700	81		No
		Exon3	1,561,994-1,562,062	69	Normal	Identical
		Exon4	1,562,151-1,562,216	66		Identical
		Exon5	1,562,591-1,562,650	60		Identical
		Exon6	1,563,602-1,563,716	115		Identical
		Exon7	1,563,800-1,563,910	111		Identical
		Exon8	1,564,422-1,564,555	134		Identical
		Exon9	1,564,640-1,564,726	87		Identical
		Exon10	1,565,403-1,565,687	285		Identical
	PeGATA37c	Exon1	1,561,824-1,561,898	75	Cassette alternative exon	No
		Exon2	1,561,994-1,562,062	69	Normal	Identical
		Exon3	1,562,151-1,562,216	66		Identical
		Exon4	1,562,591-1,562,650	60		Identical
		Exon5	1,563,602-1,563,716	115		Identical
		Exon6	1,563,800-1,563,910	111		Identical
		Exon7	1,564,422-1,564,555	134		Identical
		Exon8	1,564,640-1,564,726	87		Identical
		Exon9	1,565,403-1,565,687	285		Identical

## Sheet: P. tremula
No.	GATA name	Exon	Coding region in exon	Length	Types	Identical between alternative splicing forms	Scaffolds	Strand
1	PtaGATA2a	Exon1	17,548-18,159	612	Alternative 5' splice sites	No	Potra000350	N
		Exon2	18,333-18,644	312	Cassette alternative exon	No
	PtaGATA2b	Exon1	17,548-17,989	442	Normal	No
		Exon2	18,062-18,150	89	Cassette alternative exon	No
2	PtaGATA3a	Exon1	202,023-202,256	234	Normal	Identical	Potra000395	Y
		Exon2	202,357-202,863	507		Identical
	PtaGATA3b	Exon1	202,023-202,256	234	Normal	Identical
		Exon2	202,357-202,863	507		Identical
	PtaGATA3c	Exon1	202,023-202,256	234	Normal	Identical
		Exon2	202,357-202,863	507		Identical
	PtaGATA3d	Exon1	202,023-202,256	234	Normal	Identical
		Exon2	202,357-202,863	507		Identical
3	PtaGATA5a	Exon1	60,403-60,714	312	Normal	Identical	Potra001402	Y
		Exon2	60,808-61,479	672		Identical
	PtaGATA5b	Exon1	60,403-60,714	312	Normal	Identical
		Exon2	60,808-61,479	672		Identical
4	PtaGATA6a	Exon1	37,286-37,957	672	Normal	Identical	Potra001479	N
		Exon2	38,051-38,368	318		Identical
	PtaGATA6b	Exon1	37,286-37,957	672	Normal	Identical
		Exon2	38,051-38,368	318		Identical
	PtaGATA6c	Exon1	37,286-37,957	672	Normal	Identical
		Exon2	38,051-38,368	318		Identical
5	PtaGATA8a	Exon1	116,113-116,922	810	Normal	Identical	Potra002063	N
		Exon2	117,767-118,021	255		Identical
	PtaGATA8b	Exon1	116,113-116,922	810	Normal	Identical
		Exon2	117,767-118,021	255		Identical
	PtaGATA8c	Exon1	116,113-116,922	810	Normal	Identical
		Exon2	117,767-118,021	255		Identical
	PtaGATA8d	Exon1	116,113-116,922	810	Normal	Identical
		Exon2	117,767-118,021	255		Identical
6	PtaGATA9a	Exon1	20,248-20,254	7	Cassette alternative exon	No	Potra002473	N
		Exon2	20,514-21,094	581	Normal	No
		Exon3	21,729-21,920	192		Identical
	PtaGATA9b	Exon1	20,510-21,094	585	Alternative 3' splice sites	No
		Exon2	21,729-21,920	192	Normal	Identical
7	PtaGATA10a	Exon1	45,707-46,480	774	Normal	Identical	Potra003620	N
		Exon2	46,592-46,978	387	Alternative 3' splice sites	No
	PtaGATA10b	Exon1	45,707-46,480	774	Normal	Identical
		Exon2	46,610-46,978	369		No
8	PtaGATA11a	Exon1	972-1,163	192	Normal	Identical	Potra003687	Y
		Exon2	1,771-2,355	585		Identical
	PtaGATA11b	Exon1	972-1,163	192	Normal	Identical
		Exon2	1,771-2,355	585		Identical
9	PtaGATA13a	Exon1	54,991-55,245	255	Normal	Identical	Potra003949	Y
		Exon2	55,853-56,656	804		Identical
	PtaGATA13b	Exon1	54,991-55,245	255	Normal	Identical
		Exon2	55,853-56,656	804		Identical
	PtaGATA13c	Exon1	54,991-55,245	255	Normal	Identical
		Exon2	55,853-56,656	804		Identical
10	PtaGATA14a	Exon1	6,356-6,435	80	Cassette alternative exon	No	Potra004184	Y
		Exon2	6,569-6,923	355	Alternative 5' splice sites	No
		Exon3	7,013-7,690	678	Normal	Identical
	PtaGATA14b	Exon1	6,585-6,923	339	Normal	No
		Exon2	7,013-7,690	678		Identical
11	PtaGATA17a	Exon1	399-710	312	Normal	Identical	Potra188663	Y
		Exon2	796-1,476	681		Identical
	PtaGATA17b	Exon1	399-710	312	Normal	Identical
		Exon2	796-1,476	681		Identical
12	PtaGATA19a	Exon1	42,381-42,548	168	Alternative 5' splice sites	No	Potra001085	Y
		Exon2	42,662-42,958	297	Normal	Identical
	PtaGATA19b	Exon1	42,301-42,324	24	Cassette alternative exon	No
		Exon2	42,426-42,548	123	Normal	No
		Exon3	42,662-42,958	297		Identical
13	PtaGATA23a	Exon1	16,657-16,992	336	Normal	Identical	Potra002415	N
		Exon2	17,114-17,494	381		Identical
		Exon3	17,864-18,085	222	Alternative 3' splice sites	No
	PtaGATA23b	Exon1	16,657-16,992	336	Normal	Identical
		Exon2	17,114-17,494	381		Identical
		Exon3	17,891-18,085	195		No
14	PtaGATA25a	Exon1	110,547-110,873	327	Normal	Identical	Potra001342	Y
		Exon2	111,167-111,262	96		Identical
		Exon3	111,352-111,485	134		Identical
		Exon4	111,656-111,787	132		Identical
		Exon5	112,253-112,358	106		Identical
		Exon6	113,076-113,150	75		No
		Exon7	113,255-113,308	54	Cassette alternative exon	No
	PtaGATA25b	Exon1	110,547-110,873	327	Normal	Identical
		Exon2	111,167-111,262	96		Identical
		Exon3	111,352-111,485	134		Identical
		Exon4	111,656-111,787	132		Identical
		Exon5	112,253-112,358	106		Identical
		Exon6	113,076-113,186	111	Alternative 3' splice sites	No
15	PtaGATA26a	Exon1	76,207-76,272	66	Cassette alternative exon	No	Potra001373	N
		Exon2	76,787-76,867	81		No
		Exon3	77,139-77,207	69		No
		Exon4	77,295-77,360	66	Alternative 3' splice sites	No
		Exon5	77,699-77,758	60	Normal	Identical
		Exon6	78,803-78,917	115		Identical
		Exon7	79,007-79,117	111	Alternative 5' splice sites	No
		Exon8	79,624-79,757	134	Cassette alternative exon	No
		Exon9	79,830-79,916	87		No
		Exon10	80,453-80,755	303		No
	PtaGATA26b	Exon1	76,781-76,867	87	Cassette alternative exon	No
		Exon2	77,139-77,207	69		No
		Exon3	77,295-77,360	66	Alternative 3' splice sites	No
		Exon4	77,699-77,758	60	Normal	Identical
		Exon5	78,803-78,917	115		Identical
		Exon6	79,007-79,117	111	Alternative 5' splice sites	No
		Exon7	79,624-79,757	134	Cassette alternative exon	No
		Exon8	79,830-79,916	87		No
		Exon9	80,453-80,755	303		No
	PtaGATA26c	Exon1	76,781-76,867	87	Cassette alternative exon	No
		Exon2	77,139-77,207	69		No
		Exon3	77,295-77,360	66	Alternative 3' splice sites	No
		Exon4	77,699-77,758	60	Normal	Identical
		Exon5	78,803-78,917	115		Identical
		Exon6	79,007-79,117	111	Alternative 5' splice sites	No
		Exon7	79,624-79,757	134	Cassette alternative exon	No
		Exon8	79,830-79,916	87		No
		Exon9	80,453-80,755	303		No
	PtaGATA26d	Exon1	77,229-77,360	132	Alternative 3' splice sites	No
		Exon2	77,699-77,758	60	Normal	Identical
		Exon3	78,803-78,917	115		Identical
		Exon4	79,007-79,117	111	Alternative 5' splice sites	No
		Exon5	79,624-79,757	134	Cassette alternative exon	No
		Exon6	79,830-79,916	87		No
		Exon7	80,453-80,755	303		No
	PtaGATA26e	Exon1	77,197-77,207	11	Cassette alternative exon	No
		Exon2	77,312-77,360	49	Normal	No
		Exon3	77,699-77,758	60		Identical
		Exon4	78,803-78,917	115		Identical
		Exon5	79,007-79,117	111	Alternative 5' splice sites	No
		Exon6	79,624-79,757	134	Cassette alternative exon	No
		Exon7	79,830-79,916	87		No
		Exon8	80,453-80,755	303		No
	PtaGATA26f	Exon1	76,207-76,272	66	Cassette alternative exon	No
		Exon2	76,787-76,867	81		No
		Exon3	77,139-77,207	69		No
		Exon4	77,295-77,360	66	Alternative 3' splice sites	No
		Exon5	77,699-77,758	60	Normal	Identical
		Exon6	78,803-78,917	115		Identical
		Exon7	79,007-79,117	111	Alternative 5' splice sites	No
		Exon8	79,624-79,757	134	Cassette alternative exon	No
		Exon9	79,830-79,880	51		No
	PtaGATA26g	Exon1	76,207-76,272	66	Cassette alternative exon	No
		Exon2	76,787-76,867	81		No
		Exon3	77,139-77,207	69		No
		Exon4	77,295-77,360	66	Alternative 3' splice sites	No
		Exon5	77,699-77,758	60	Normal	Identical
		Exon6	78,803-78,917	115		Identical
		Exon7	79,007-79,116	110		No
16	PtaGATA30a	Exon1	61,272-61,379	108	Cassette alternative exon	No	Potra002524	N
		Exon2	61,515-61,574	60		No
		Exon3	63,552-63,657	106	Normal	No
		Exon4	63,754-63,861	108		Identical
		Exon5	65,009-65,142	134		Identical
		Exon6	65,225-65,299	75		Identical
		Exon7	65,564-65,845	282		Identical
	PtaGATA30b	Exon1	63,537-63,657	121	Alternative 3' splice sites	No
		Exon2	63,754-63,861	108	Normal	Identical
		Exon3	65,009-65,142	134		Identical
		Exon4	65,225-65,299	75		Identical
		Exon5	65,564-65,845	282		Identical

## Sheet: P. tremuloides
No.	GATA name	Exon	Coding region in exon	Length	Types	Identical between alternative splicing forms	Saffolds	Strand
1	PtsGATA3a	Exon1	44,304-44,495	192	Normal	Identical	Potrs001239	Y
		Exon2	45,130-45,710	581		No
		Exon3	45,970-45,976	7	Cassette alternative exon	No
	PtsGATA3b	Exon1	44,304-44,495	192	Normal	Identical
		Exon2	45,130-45,714	585	Alternative 3' splice sites	No
2	PtsGATA17a	Exon1	4,002-4,811	810	Normal	Identical	Potrs038654	N
		Exon2	5,508-5,762	255		Identical
	PtsGATA17b	Exon1	4,002-4,811	810	Normal	Identical
		Exon2	5,508-5,762	255		Identical
3	PtsGATA22a	Exon1	4,548-4,568	21	Cassette alternative exon	No	Potrs011072	Y
		Exon2	4,663-4,788	126	Alternative 5' splice sites	No
		Exon3	4,885-5,187	303	Normal	Identical
	PtsGATA22b	Exon1	4,684-4,788	105	Normal	No
		Exon2	4,885-5,187	303		Identical
4	PtsGATA27a	Exon1	29,760-30,086	327	Normal	Identical	Potrs007869	Y
		Exon2	30,379-30,474	96		Identical
		Exon3	30,564-30,697	134		Identical
		Exon4	30,868-30,999	132		Identical
		Exon5	31,479-31,584	106		No
		Exon6	32,303-32,377	75	Cassette alternative exon	No
		Exon7	32,482-32,535	54		No
	PtsGATA27b	Exon1	29,760-30,086	327	Normal	Identical
		Exon2	30,379-30,474	96		Identical
		Exon3	30,564-30,697	134		Identical
		Exon4	30,868-30,999	132		Identical
		Exon5	31,479-31,596	118	Alternative 3' splice sites	No
5	PtsGATA30a	Exon1	24,721-25,002	282	Cassette alternative exon	No	Potrs009269	Y
		Exon2	25,262-25,336	75		No
		Exon3	25,419-25,552	134	Alternative 5' splice sites	No
		Exon4	26,699-26,806	108	Normal	Identical
		Exon5	26,903-27,008	106		Identical
		Exon6	29,053-29,112	60		Identical
		Exon7	29,251-29,358	108		Identical
	PtsGATA30b	Exon1	25,425-25,552	128	Normal	No
		Exon2	26,699-26,806	108		Identical
		Exon3	26,903-27,008	106		Identical
		Exon4	29,053-29,112	60		Identical
		Exon5	29,251-29,358	108		Identical
6	PtsGATA35a	Exon1	4,446-4,511	66	Cassette alternative exon	No	Potrs039377	N
		Exon2	5,052-5,132	81		No
		Exon3	5,403-5,471	69		No
		Exon4	5,559-5,624	66	Alternative 3' splice sites	No
		Exon5	5,963-6,022	60	Normal	No
		Exon6	7,070-7,184	115		Identical
		Exon7	7,274-7,384	111		Identical
		Exon8	7,891-8,024	134		Identical
		Exon9	8,097-8,183	87		Identical
		Exon10	8,714-9,016	303		Identical
	PtsGATA35b	Exon1	5,611-5,624	14	Normal	No
		Exon2	5,959-6,022	64	Alternative 3' splice sites	No
		Exon3	7,070-7,184	115	Normal	Identical
		Exon4	7,274-7,384	111		Identical
		Exon5	7,891-8,024	134		Identical
		Exon6	8,097-8,183	87		Identical
		Exon7	8,714-9,016	303		Identical
7	PtsGATA36a	Exon1	5,764-6,071	308	Normal	Identical	Potrs001801	N
		Exon2	6,629-6,749	121		Identical
		Exon3	6,858-7,044	187		Identical
		Exon4	7,445-7,548	104		Identical
		Exon5	7,837-7,909	73		Identical
		Exon6	8,231-8,663	433		Identical
		Exon7	9,277-9,648	372		Identical
		Exon8	11,028-11,082	55	Alternative 5' splice sites	No
		Exon9	11,812-11,820	9	Cassette alternative exon	No
	PtsGATA36b	Exon1	5,764-6,071	308	Normal	Identical
		Exon2	6,629-6,749	121		Identical
		Exon3	6,858-7,044	187		Identical
		Exon4	7,445-7,548	104		Identical
		Exon5	7,837-7,909	73		Identical
		Exon6	8,231-8,663	433		Identical
		Exon7	9,277-9,648	372		Identical
		Exon8	11,028-11,067	40		No
